# Supplementary material for: Cell-Cell Fusion Mediated by Viruses and HERV-Derived Fusogens in Cancer Initiation and Progression
Source: Cancers (Basel). 2021 Oct 26;13(21):5363. doi: 10.3390/cancers13215363 (PMC8582398; doi:10.3390/cancers13215363)
Supplement: Supplementary file 1 [file cancers-13-05363-s001.zip]

Archive with 2 entries (2 files):
- Supplemental data 1 video file tripolar mitosis.mp4
- Supplemental data 2 video file tetrapolar mitosis.mp4
